# Supplementary material for: Residents’ perspectives on a community health worker-delivered household air pollution prevention programme pilot in Eldoret, Kenya: a qualitative evaluation
Source: Glob Health Action. 2026 Mar 9;19(1):2641411. doi: 10.1080/16549716.2026.2641411 (PMC12973844; doi:10.1080/16549716.2026.2641411)
Supplement: CAA qual GHA_COREQ.xlsx [file ZGHA_A_2641411_SM8808.xlsx]

## Sheet: Sheet1
Domain 1: research team and reflexivity
Personal characteristics			Page
1. Interviewer/facilitator	Which author(s) conducted the interview or focus group?	The team of Kenyan researchers in the authorship team carried out the interviews and focus group	7
2. Credentials	What were the researcher’s credentials? (e.g. PhD, MD)	Research team members are skilled in community work and situated qualitative research - formal research qualifications vary throughout the team but include undergraduate study in public health relevant fields. Two of the Kenyan team are undertaking PhD study (MO, NC). SSaleh and SSaligari are postdoctoral researchers, and senior authors (DP, JM) also hold PhDs.	N/A
3. Occupation	What was their occupation at the time of the study?	The Kenyan research team who carried out the fieldwork were working as pre-doctoral research fellows.	N/A
4. Gender	Was the researcher male or female?	EA was male: other members of the Kenyan research team were female	N/A
5. Experience and training	What experience or training did the researcher have?	Members of the research team carrying out the interviews/focus group had undertaken training in qualitative research methodologies and had previous experience of this methodology. Further specific training in qualitative data analysis was undertaken as a team over the course of the data analysis for this paper, led by SSaleh.	7
Relationship with participants
6. Relationship established	Was a relationship established prior to study commencement?	No prior relationship was established between the researchers and participants, but members of the research team were acquainted with community health workers, who themselves were familiar with community members involved in the research	N/A
7. Participant knowledge of the interviewer	What did the participants know about the researcher? (e.g. personal goals, reasons for doing the research)	Participants knew where the researchers worked and the purpose of the research	N/A
8. Interviewer characteristics	What characteristics were reported about the interviewer/facilitator? (e.g. bias, assumptions, reasons and interests in the research topic)	Researchers had an interest in the research and had previously worked on research concerning clean cooking/household energy use.	N/A
Domain 2: study design
Theoretical framework
9. Methodological orientation and theory	What methodological orientation was stated to underpin the study? (e.g. grounded theory, discourse analysis, ethnography, phenomenology, content analysis)	The study used a case study approach and inductive analysis to understand household experiences, perceptions, and outcomes	pp.7-8
Participant selection
10. Sampling	How were participants selected? (e.g. purposive, convenience, consecutive, snowball)	Households were purposively selected to reflect the usual range of cooking fuel usage in the community	7
11. Method of approach	How were participants approached? (e.g. face to face, telephone, mail, e-mail)	Key members of the household - usually women - were approached by community health workers with responsibility for the households in their catchment and invited to participate	N/A
12. Sample size	How many participants were in the study?	Nine participants (each representing one household) took part in individual interviews and one focus group	7
13. Non-participation	How many people refused to participate or dropped out? Reasons?	There were no noted refusals or dropouts	N/A
Setting
14. Setting of data collection	Where was the data collected? (e.g. home, clinic, workplace)	Interviews and focus groups took place in the community, mainly in individuals' homes	7
15. Presence of non-participants	Was anyone else present besides the participants and researchers?	Only participants and researchers were present	N/A
16. Description of sample	What are the important characteristics of the sample? (e.g. demographic data, date)	Interview dates were noted. Household locations were also collected (but not shared to maintain participant anonymity). No other demographic information was collected about participants	N/A
Data collection
17. Interview guide	Were questions, prompts, guides provided by the authors? Was it pilot tested?	Topic guides with prompts were developed by research team members and used during the sessions, with reviewing of questions as interviews continued	7
18. Repeat interviews	Were repeat interviews carried out? If yes, how many?	No repeat interviews/focus group session were required	N/A
19. Audio/visual recording	Did the research use audio or visual recording to collect the data?	Audio recording was used for data collection, with participant consent.	7
20. Field notes	Were field notes made during and/or after the interview or focus group?	No	N/A
21. Duration	What was the duration of the interviews or focus group?	Interviews and focus groups were not strictly timed but interviews lasted around 30 minutes	N/A
22. Data saturation	Was data saturation discussed?	Data saturation is not a relevant construct for this study and thus was not discussed (Braun & Clarke, 2019 - https://doi.org/10.1080/2159676X.2019.1704846; Tight, 2023 - https://doi.org/10.1177/10778004231183948)	N/A
23. Transcripts returned	Were transcripts returned to participants for comment and/or correction?	Transcripts were not returned to participants	N/A
Domain 3: analysis and findings
Data analysis
24. Number of data coders	How many data coders coded the data?	The team of Kenyan researchers was involved in the analysis process, incorporating a guided process of working through the steps of reflexive Thematic Analysis (Braun & Clarke, 2022 - https://uk.sagepub.com/en-gb/eur/thematic-analysis/book248481). This involved researchers independently coding the data and co-developing themes, in discussion.	8
25. Description of the coding tree	Did authors provide a description of the coding tree?	A coding frame was collaboratively developed, and is available on NVIVO, on request.	N/A
26. Derivation of themes	Were themes identified in advance or derived from the data?	Themes were inductively derived from the data by the research team	8
27. Software	What software, if applicable, was used to manage the data?	NVivo 12	8
28. Participant checking	Did participants provide feedback on the findings?	No	N/A
Reporting
29. Quotations presented	Were participant quotations presented to illustrate the themes/findings? Was each quotation identified? (e.g. participant number)	Quotations have been presented throughout the results section, with associated participant information	pp.8-15
30. Data and findings consistent	Was there consistency between the data presented and the findings?	We have aimed to report the study findings in a clear, consistent manner and to accurately reflect the data collected.	pp.8-15
31. Clarity of major themes	Were major themes clearly presented in the findings?	Major themes are clearly presented in the results section of the paper	pp.8-15
32. Clarity of minor themes	Is there a description of diverse cases or discussion of minor themes?	Variations and theme details, and diversity in the data are presented in the results section and these aspects are further discussed in the subsequent discussion section	pp.8-21
